# Supplementary material for: Integration of the Exogenous Tuning of Thraustochytrid Fermentation and Sulfur Polymerization of Single-Cell Oil for Developing Plant-like Oils
Source: Mar Drugs. 2022 Oct 21;20(10):655. doi: 10.3390/md20100655 (PMC9604933; doi:10.3390/md20100655)
Supplement: Supplementary file 1 [file marinedrugs-20-00655-s001.zip]

Archive with 1 entries (1 files):
- marinedrugs-1913539-supplementary.pdf
